# Supplementary material for: Diverging patterns of introgression from Schistosoma bovis across S. haematobium African lineages
Source: PLoS Pathog. 2021 Feb 5;17(2):e1009313. doi: 10.1371/journal.ppat.1009313 (PMC7891765; doi:10.1371/journal.ppat.1009313)
Supplement: S1 Table — (XLSX) [file ppat.1009313.s001.xlsx]

## Sheet: Global statistics
Species defined a priori	Origin	Number of raw reads (R1 + R2)	Number of reads after pre-processing	Average covering depth	Mapping rate (%)
S. haematobium	Cameroon	60335162	59807844	24.0	91.4
	Egypt	6.56808e+07	64597516	27.3	87.8
	Gambia	52785406	52207274	19.9	86.9
	Guinea Bissau	57413946	56784372	22.1	92.3
	Ivory Coast	51674804	51192256	21.1	91.7
	Madagascar	50956610	50365768	19.5	91.6
	Mali	110031596	109065484	40.3	92.1
	Nigeria	43935690	43572606	18.9	91.2
	Senegal	72408222	71259188	20.4	90.1
	Sudan	64211422	63614460	24.3	85.3
	Tanzania	59647644	59203200	25.1	92.5
S. bovis	Kenya	86697230	85917086	37.9	83.6
	Nigeria	30224492	30059520	14.9	83.3
	Uganda	46209398	45657880	19.7	82.5
	Ethiopia	81041136	80423272	36.5	94.8
	Senegal	62468712	61912564	27.9	83.9
	Spain	45443034	45040848	30.4	82.3
Hybrid	Corsica	40215466	39903054	17.4	89.8
	F1	26187636	25965124	13.8	84.6
