# Supplementary material for: Diverging patterns of introgression from Schistosoma bovis across S. haematobium African lineages
Source: PLoS Pathog. 2021 Feb 5;17(2):e1009313. doi: 10.1371/journal.ppat.1009313 (PMC7891765; doi:10.1371/journal.ppat.1009313)
Supplement: S2 Table — Annotated genes that were identified in these genomic tracts are also listed. (XLSX) [file ppat.1009313.s002.xlsx]

## Sheet: Feuil2
Introgressed Species	Scaffold identity	Nsnps	Starting position	Ending position	Tract size (bp)	Genes
S. haematobium	scaffold020002	15	86414	113838	27424	Serine/Threonine kinase
S. haematobium	scaffold020018	54	8423425	8635776	212351	Synapsin / cationic amino acid transporter / Creb binding protein /3-oxo-acyl-synthase / (ETS) / Invadolysin / Hypothetical protein
S. haematobium	scaffold020018	11	8850176	8899446	49270	Hypothetical protein / Ubiquitun activating enzyme EC1
S. haematobium	scaffold020040	10	1452306	1486703	34397	Hypothetical protein
S. haematobium	scaffold020062	13	5240139	5266732	26593	(Hypothetical protein)
S. haematobium	scaffold020072	34	1770	136940	135170	Hyps prots / (homeobox protein)
S. haematobium	scaffold020120	8	315078	342710	27632	Kettin/titin related protein
S. haematobium	scaffold020120	8	1486323	1522893	36570	Hypothetical protein
S. haematobium	scaffold020135	241	9647	639667	630020	(M16 Family) / Histone H3 methyltransferase / Eucaryotic translation initiation factor / Transmembrane 9 superfamily protein member x2 / Organic solute transporter / rna binding prot lin-28
S. haematobium	scaffold020135	19	651522	696944	45422	reticolocalbin
S. haematobium	scaffold020135	101	813373	1147895	334522	USP6-N terminal like protein / Ethanolamin phosphate cytidylyltransferase / Translation elongation factor G / protein kinase, cgmp-dependant,type 1 /
S. haematobium	scaffold020135	14	1223289	1270364	47075	et translation product
S. haematobium	scaffold020135	10	1314098	1323718	9620	Serine/Threonine kinase
S. haematobium	scaffold020168	29	135	27437	27302	Hypothetical protein
S. haematobium	scaffold020168	13	1900169	1917247	17078	(Egg protein CP391S-like)
S. haematobium	scaffold020173	17	1412975	1494068	81093	Hypothetical protein
S. haematobium	scaffold020173	8	6405980	6428204	22224	DNA repair prot. RAD50
S. haematobium	scaffold020174	9	1040987	1082699	41712	Site-1-peptidase (S08 family)
S. haematobium	scaffold020174	10	2206173	2244270	38097	mismatch repair protein PMS2; phosphatase subunit
S. haematobium	scaffold020175	11	419051	443512	24461	No gene
S. haematobium	scaffold020241	20	361697	372646	10949	No gene
S. haematobium	scaffold020241	20	1310224	1358966	48742	pak-interacting exchange factor, beta/pix cool-1
S. haematobium	scaffold020243	12	821454	831590	10136	erythrocyte membrane protein
S. haematobium	scaffold020243	18	890721	931992	41271	Hypothetical protein
S. bovis	scaffold020100	9	10330900	10379570	48670	Hypothetical protein / Malate dehydrogenase
S. bovis	scaffold020112	8	345456	347912	2456	Hypothetical protein
S. bovis	scaffold020168	8	605485	645215	39730	CytochromeB 5 / Hypothetical protein (x2)
S. bovis	scaffold020173	8	6220527	6240433	19906	Hypothetical protein
S. bovis	scaffold020244	13	64302	78634	14332	Beta 1-2-acetylglucosaminyltransferase
